# Supplementary material for: Development and Evaluation of Hydrogel-Based Sulfasalazine-Loaded Nanosponges for Enhanced Topical Psoriasis Therapy
Source: Pharmaceuticals (Basel). 2025 Mar 10;18(3):391. doi: 10.3390/ph18030391 (PMC11944453; doi:10.3390/ph18030391)
Supplement: Supplementary file 1 [file pharmaceuticals-18-00391-s001.zip]

Archive with 1 entries (1 files):
- pharmaceuticals-3491205-supplementary.pdf
